# Supplementary material for: Somatic mutation rates scale with lifespan across mammals
Source: Nature. 2022 Apr 13;604(7906):517–24. doi: 10.1038/s41586-022-04618-z (PMC9021023; doi:10.1038/s41586-022-04618-z)
Supplement: Supplementary file 6 — Mutation rate and burden regression coefficients per species. For each species in the study (except harbour porpoise), the table provides the mean observed values of the rate of somatic substitutions per genome per year, and point estimates and 95% confidence intervals for simple linear regression of mean substitution burdens per individual on individual ages. The estimated regression slopes correspond to the estimated mutation rate per year for each species. Estimates are provided for constrained-intercept linear models applied to all species, and for free-intercept linear models applied to the eight species with at least three individuals. [file 41586_2022_4618_MOESM6_ESM.xlsx]

## Sheet: Sheet1
Species	Mean mutation rate (SBS/genome/year)	Zero-intercept regression slope (MLE)	Zero-intercept regression slope (95% CI)	Free-intercept regression intercept (MLE)	Free-intercept regression intercept (95% CI)	Free-intercept regression slope (MLE)	Free-intercept regression slope (95% CI)
Cat	287.345	307.486	114.5498,500.4221	-1873.61	-22426.4017,18679.1726	546.653	-2129.2262,3222.5313
Black-and-white colobus	80.3605	80.3616	NA	NA	NA	NA	NA
Cow	207.342	209.029	145.968,272.0905	-93.5682	-4883.494,4696.3576	220.444	-373.1088,813.9962
Dog	249.465	241.359	214.9203,267.7985	173.808	-359.8895,707.5051	221.811	156.421,287.2009
Ferret	496.399	496.377	NA	NA	NA	NA	NA
Giraffe	99.1124	99.1186	NA	NA	NA	NA	NA
Horse	128.333	135.432	-53.3182,324.1818	NA	NA	NA	NA
Human	47.1245	49.8086	43.3828,56.2345	-329.89	-1536.9138,877.1341	55.4574	33.6588,77.2561
Lion	159.867	159.844	NA	NA	NA	NA	NA
Mouse	796.424	784.798	738.0627,831.5339	35.9289	-141.4966,213.3545	761.328	635.4471,887.2094
Naked mole-rat	92.5653	98.5645	87.3248,109.8042	-20.5024	-115.2765,74.2717	102.633	78.2321,127.0342
Rabbit	216.999	203.004	149.7522,256.2565	414.682	-55.8061,885.1699	97.5237	-26.0545,221.1019
Rat	665.048	624.876	510.1608,739.5915	28.1738	-388.366,444.7135	607.068	312.714,901.4218
Ring-tailed lemur	103.503	103.489	NA	NA	NA	NA	NA
Tiger	212.001	224.637	-147.6875,596.9613	NA	NA	NA	NA
