# Supplementary material for: Somatic mutation rates scale with lifespan across mammals
Source: Nature. 2022 Apr 13;604(7906):517–24. doi: 10.1038/s41586-022-04618-z (PMC9021023; doi:10.1038/s41586-022-04618-z)
Supplement: Supplementary file 8 — Reference genome information. For each species in the study, the table provides: reference genome version used, reference mtDNA sequence used, Ensembl genome annotation version used (where applicable), reference genome file source, reference mtDNA file source, reference genome file URL, reference mtDNA file URL. [file 41586_2022_4618_MOESM8_ESM.xlsx]

## Sheet: 2020-01-11_Suppl_Table_C_v1
Species	Reference genome	Reference mtDNA sequence	Ensembl annotation version	Genome FASTA source	mtDNA FASTA source	Genome FASTA URL	mtDNA FASTA URL
Black-and-white colobus	Cang.pa_1.0	NC_006901.1	v99 (Jan 2020)	Ensembl	NCBI	ftp://ftp.ensembl.org/pub/release-102/fasta/colobus_angolensis_palliatus/dna/Colobus_angolensis_palliatus.Cang.pa_1.0.dna.toplevel.fa.gz	https://eutils.ncbi.nlm.nih.gov/entrez/eutils/efetch.fcgi?db=nuccore&id=NC_006901.1&rettype=fasta
Cat	FelCat9	FelCat9	v99 (Jan 2020)	Ensembl	Ensembl	ftp://ftp.ensembl.org/pub/release-102/fasta/felis_catus/dna/Felis_catus.Felis_catus_9.0.dna.toplevel.fa.gz	ftp://ftp.ensembl.org/pub/release-102/fasta/felis_catus/dna/Felis_catus.Felis_catus_9.0.dna.toplevel.fa.gz
Cow	Bos_taurus.UMD3.1	Bos_taurus.UMD3.1	v75 (GRCh37)	Ensembl	Ensembl	ftp://ftp.ensembl.org/pub/release-94/fasta/bos_taurus/dna/Bos_taurus.UMD3.1.dna.toplevel.fa.gz	ftp://ftp.ensembl.org/pub/release-94/fasta/bos_taurus/dna/Bos_taurus.UMD3.1.dna.toplevel.fa.gz
Dog	CanFam3.1	CanFam3.1	v99 (Jan 2020)	Ensembl	Ensembl	ftp://ftp.ensembl.org/pub/release-102/fasta/canis_lupus_familiaris/dna/Canis_lupus_familiaris.CanFam3.1.dna.toplevel.fa.gz	ftp://ftp.ensembl.org/pub/release-102/fasta/canis_lupus_familiaris/dna/Canis_lupus_familiaris.CanFam3.1.dna.toplevel.fa.gz
Ferret	MusPutFur1	NC_020638.1	v99 (Jan 2020)	Ensembl	NCBI	ftp://ftp.ensembl.org/pub/release-102/fasta/mustela_putorius_furo/dna/Mustela_putorius_furo.MusPutFur1.0.dna.toplevel.fa.gz	https://eutils.ncbi.nlm.nih.gov/entrez/eutils/efetch.fcgi?db=nuccore&id=NC_020638.1&rettype=fasta
Giraffe	ASM165123v1_HiC	NC_024820.1	-	DNA Zoo	NCBI	http://www.dropbox.com/s/5m72wriz9u6tx8c/ASM165123v1_HiC.fasta.gz	https://eutils.ncbi.nlm.nih.gov/entrez/eutils/efetch.fcgi?db=nuccore&id=NC_024820.1&rettype=fasta
Harbour porpoise	ASM307100v1	NC_005280.1	-	NCBI	NCBI	ftp://ftp.ncbi.nlm.nih.gov/genomes/all/GCA/003/071/005/GCA_003071005.1_ASM307100v1/GCA_003071005.1_ASM307100v1_genomic.fna.gz	https://eutils.ncbi.nlm.nih.gov/entrez/eutils/efetch.fcgi?db=nuccore&id=NC_005280.1&rettype=fasta
Horse	EquCab2	EquCab2	v75 (GRCh37)	Ensembl	Ensembl	ftp://ftp.ensembl.org/pub/release-94/fasta/equus_caballus/dna/Equus_caballus.EquCab2.dna.toplevel.fa.gz	ftp://ftp.ensembl.org/pub/release-94/fasta/equus_caballus/dna/Equus_caballus.EquCab2.dna.toplevel.fa.gz
Human	GRCh37d5	GRCh37d5	v75 (GRCh37)	Ensembl	Ensembl	ftp://ftp.ensembl.org/pub/grch37/current/fasta/homo_sapiens/dna/Homo_sapiens.GRCh37.dna.toplevel.fa.gz	ftp://ftp.ensembl.org/pub/grch37/current/fasta/homo_sapiens/dna/Homo_sapiens.GRCh37.dna.toplevel.fa.gz
Lion	PanLeo1.0	NC_028302.1	-	NCBI	NCBI	ftp://ftp.ncbi.nlm.nih.gov/genomes/all/GCA/008/795/835/GCA_008795835.1_PanLeo1.0/GCA_008795835.1_PanLeo1.0_genomic.fna.gz	https://eutils.ncbi.nlm.nih.gov/entrez/eutils/efetch.fcgi?db=nuccore&id=NC_028302.1&rettype=fasta
Mouse	GRCm38	GRCm38	v75 (GRCh37)	Ensembl	Ensembl	ftp://ftp.ensembl.org/pub/release-102/fasta/mus_musculus/dna/Mus_musculus.GRCm38.dna.toplevel.fa.gz	ftp://ftp.ensembl.org/pub/release-102/fasta/mus_musculus/dna/Mus_musculus.GRCm38.dna.toplevel.fa.gz
Naked mole-rat	HetGla_female_1.0	HetGla_female_1.0	v99 (Jan 2020)	Ensembl	Ensembl	ftp://ftp.ensembl.org/pub/release-102/fasta/heterocephalus_glaber_female/dna/Heterocephalus_glaber_female.HetGla_female_1.0.dna.toplevel.fa.gz	ftp://ftp.ensembl.org/pub/release-102/fasta/heterocephalus_glaber_female/dna/Heterocephalus_glaber_female.HetGla_female_1.0.dna.toplevel.fa.gz
Rabbit	OryCun2	OryCun2	v99 (Jan 2020)	Ensembl	Ensembl	ftp://ftp.ensembl.org/pub/release-102/fasta/oryctolagus_cuniculus/dna/Oryctolagus_cuniculus.OryCun2.0.dna.toplevel.fa.gz	ftp://ftp.ensembl.org/pub/release-102/fasta/oryctolagus_cuniculus/dna/Oryctolagus_cuniculus.OryCun2.0.dna.toplevel.fa.gz
Rat	Rnor_6.0	Rnor_6.0	v99 (Jan 2020)	Ensembl	Ensembl	ftp://ftp.ensembl.org/pub/release-102/fasta/rattus_norvegicus/dna/Rattus_norvegicus.Rnor_6.0.dna.toplevel.fa.gz	ftp://ftp.ensembl.org/pub/release-102/fasta/rattus_norvegicus/dna/Rattus_norvegicus.Rnor_6.0.dna.toplevel.fa.gz
Ring-tailed lemur	LemCat_v1_BIUU	NC_004025.1	-	NCBI	NCBI	ftp://ftp.ncbi.nlm.nih.gov/genomes/all/GCA/004/024/665/GCA_004024665.1_LemCat_v1_BIUU/GCA_004024665.1_LemCat_v1_BIUU_genomic.fna.gz	https://eutils.ncbi.nlm.nih.gov/entrez/eutils/efetch.fcgi?db=nuccore&id=NC_004025.1&rettype=fasta
Tiger	PanTig1.0	NC_010642.1	v99 (Jan 2020)	Ensembl	NCBI	ftp://ftp.ensembl.org/pub/release-102/fasta/panthera_tigris_altaica/dna/Panthera_tigris_altaica.PanTig1.0.dna.toplevel.fa.gz	https://eutils.ncbi.nlm.nih.gov/entrez/eutils/efetch.fcgi?db=nuccore&id=NC_010642.1&rettype=fasta
