# Supplementary material for: Somatic mutation rates scale with lifespan across mammals
Source: Nature. 2022 Apr 13;604(7906):517–24. doi: 10.1038/s41586-022-04618-z (PMC9021023; doi:10.1038/s41586-022-04618-z)
Supplement: Supplementary file 10 — Number of cell divisions per lifespan. For mouse, rat and human, the table provides: estimated rate of colorectal cell division (hours), estimated lifespan (years), estimated number of cell division at the end of lifespan, estimated number of mutations per cell division (obtained using our mutation rate estimates), and the reference for the cell division rate. Two estimates of cell division rate are included for human. [file 41586_2022_4618_MOESM10_ESM.xlsx]

## Sheet: Sheet1
Species	Intestinal Stem Cell Division Time (Hours)	Lifespan (years)	Number Of Cell Divisions By End Of Lifespan	Mutations per Cell Division (Muts per year/Divisions per year)	Division Rate Reference
Mouse	24	3.7	1351	2.18	PMID: 20887898
Rat	50.5	2.8	486	3.83	PMID: 37647
Human	48-72	83.6	10171-15257	0.26-0.39	PMID: 1316306
Human	132-264	83.6	2774-5548	0.71-1.42	PMID: 10688867
